# Supplementary material for: Investigating the efficacy of bioactive compounds from selected plant extracts against Gibberella fujikuroi species complex associated with damping off disease in sweet corn
Source: Sci Rep. 2025 Jul 1;15:21712. doi: 10.1038/s41598-025-05979-x (PMC12218985; doi:10.1038/s41598-025-05979-x)
Supplement: Supplementary file 2 — Supplementary Material 2 [file 41598_2025_5979_MOESM2_ESM.xlsx]

## Sheet: Table S1
Table S1: Details of the pathogenic fungal isolates associated with damping-off in sweet corn.
Ref.	Fungal isolate	Isolate designation	Isolation area	Deposition numbers
				ITS	TEF1-a
1	Fusarium fujikuroi	Ff-A	Anbar	LC807017	PV471465
2	Fusarium proliferatum	Fp-A1	Anbar	LC807018	---
3	Fusarium proliferatum	Fp-A2	Anbar	LC807019	---
4	Fusarium verticillioides	Fv-A	Anbar	LC807021	PV471467
5	Fusarium verticillioides	Fv-T1	Tikrit	LC807022	---
6	Fusarium verticillioides	Fv-T2	Tikrit	LC807023	---
7	Fusarium verticillioides	Fv-T3	Tikrit	LC807024	---
8	Fusarium verticillioides	Fv-T4	Tikrit	LC807025	---
9	Fusarium verticillioides	Fv-T5	Tikrit	LC807026	---
10	Fusarium verticillioides	Fv-T6	Tikrit	LC807027	---
11	Fusarium verticillioides	Fv-W	Wasit	LC807028	---
12	Fusarium oxysporum	Fo-W1	Wasit	LC807029	---
13	Fusarium oxysporum	Fo-W2	Wasit	LC807031	PV471466
14	Fusarium acuminatum	Fa-T	Tikrit	LC807032	---
