# Supplementary material for: Investigating the efficacy of bioactive compounds from selected plant extracts against Gibberella fujikuroi species complex associated with damping off disease in sweet corn
Source: Sci Rep. 2025 Jul 1;15:21712. doi: 10.1038/s41598-025-05979-x (PMC12218985; doi:10.1038/s41598-025-05979-x)
Supplement: Supplementary file 3 — Supplementary Material 3 [file 41598_2025_5979_MOESM3_ESM.xlsx]

## Sheet: Table S2
Table S2: Phytochemical profile of the five plant ethanomethanolic extracts using GC-MS technique.
Ref.	Eruca vesicaria L. Cav.					Strigosella africana L. Botsch.					Chenopodium album L.					Oxalis pes-caprae L.					Ducrosia ismaelis Asch.
	Phytochemical	RT(min)	Area%	MW (g/mol)	Formula	Phytochemical	RT(min)	Area%	MW (g/mol)	Formula	Phytochemical	RT(min)	Area%	MW (g/mol)	Formula	Phytochemical	RT(min)	Area%	MW (g/mol)	Formula	Phytochemical	RT(min)	Area%	MW (g/mol)	Formula
1	Acetic acid, propyl ester	6.07	0.14	102.13	C5H10O2	Heptadecane	46.952	0.66	240.5	C17H36	Nonadecane	39.168	0.14	268.5	C19H40	4-(2,6,6-Trimethylcyclohexa-1,3-dienyl)but-3-en-2-one	38.396	0.57	190.28	C13H18O	Beta-Myrcene	15.672	0.13	136.23	C10H16
2	Acetic acid, 2-methylpropyl ester	7.402	0.19	116.16	C6H12O2	Thiosulfuric acid (H2S2O3), S-(2-aminoethyl) ester	49.547	0.94	157.22	C2H7NO3S2	Dihydroactinidiolide	40.865	0.61	180.24	C11H16O2	Dihydroactinidiolide	40.86	0.59	180.24	C11H16O2	Gamma-Terpinene	19.078	0.09	136.23	C10H16
3	Acetic acid, butyl ester	8.545	0.1	116.16	C6H12O2	Neophytadiene	51.833	0.52	278.5	C20H38	Dodecanoic acid	42.06	1.16	200.32	C12H24O2	Dodecanoic acid	42.043	0.85	200.32	C12H24O2	Linalool	21.125	0.36	154.25	C10H18O
4	Docosane	29.286	0.09	310.6	C22H46	Benzyl (dideuterated )methyl ether	52.039	0.53	0	C8H8D2O	2-Hydroxy-4-hydroxylaminopyrimidin	42.58	0.36	127.1	C4H5N3O2	Benzene, (1-butylheptyl)- (CAS)	44.426	0.94	218.38	C16H26	(2S,4R)-4-Methyl-2-(2-methylprop-1-en-1-yl)tetrahydro-2H-pyran	21.576	0.12	154.25	C10H18O
5	Tetracosane	38.619	0.25	338.7	C24H50	1-Octadecene	53.153	0.59	252.5	C18H36	Diethyl Phthalate	42.871	0.52	222.24	C12H14O4	Benzene, (1-propyloctyl)-	44.855	0.46	232.4	C17H28	Citronellol	27.274	5.4	156.26	C10H20O
6	Pentadecane	39.168	0.14	212.41	C15H32	Nonadecane	54.005	1.53	268.5	C19H40	1,4-Benzenedicarboxylic acid, 1,4-bis(2-ethylhexyl) ester	43.997	3.68	390.6	C24H38O4	(1-ETHYLNONYL)BENZENE	45.706	0.4	232.4	C17H28	Geraniol	28.412	1.66	154.25	C10H18O
7	1,2,3-Propanetricarboxylic acid, 2-hydroxy-, triethyl ester	42.688	0.61	276.28	C12H20O7	7,9-Di-tert-butyl-1-oxaspiro(4,5)deca-6,9-diene-2,8-dione	54.382	0.27	276.4	C17H24O3	1,4-Benzenedicarboxylic acid, 1,4-bis(2-ethylhexyl) ester	45.083	4.78	390.6	C24H38O4	Benzene, (1-methyldecyl)- (CAS)	47.158	0.49	232.4	C17H28	2,6-Octadienal, 3,7-dimethyl-, (E)	29.126	0.23	154.25	C10H18O
8	1,2,3-Propanetricarboxylic acid, 2-hydroxy-, triethyl ester	45.254	3.45	276.28	C12H20O7	Hexadecanoic acid, methyl ester	54.839	1	270.5	C17H34O2	Ethyl tridecanoate	46.689	0.98	242.4	C15H30O2	(1-PENTYLHEPTYL)BENZENE	47.964	1.3	246.4	C18H30	2,6-Octadiene, 2,6-dimethyl-	32.687	1.2	138.25	C10H18
9	Heptadecane	46.929	0.45	240.5	C17H36	n-Hexadecanoic acid	56.262	6.13	256.42	C16H32O2	Tetradecanoic acid	49.461	2.27	228.37	C14H28O2	Benzene, (1-butyloctyl)-	48.135	0.71	246.4	C18H30	(2Z)-3,7-DIMETHYL-2,6-OCTADIENYL ACETATE	33.092	0.23	196.29	C12H20O2
10	n-Tetracosanol-1	48.655	7.01	354.7	C24H50O	Thiosulfuric acid (H2S2O3), S-(2-aminoethyl) ester	57.057	0.87	157.22	C2H7NO3S2	Octadecane	50.564	0.79	254.5	C18H38	Benzene, (1-propylnonyl)- (CAS)	48.609	0.69	246.43	C18H30	Geranyl acetate	33.961	2.35	196.29	C12H20O2
11	1-eicosanol	49.049	15.58	298.5	C20H42O	Heneicosane	57.274	2.1	296.6	C21H44	Neophytadiene	51.833	0.8	278.5	C20H38	Tetradecanoic acid	49.455	2.14	228.37	C14H28O2	Methyleugenol	35.058	0.5	178.23	C11H14O2
12	Neophytadiene	51.833	1.38	278.5	C20H38	Triacontane	59.794	3.34	422.8	C30H62	2-Pentadecanone, 6,10,14-trimethyl	52.039	1.63	268.5	C18H36O	Benzene, (1-methylundecyl)-	50.878	0.61	246.4	C18H30	Caryophyllene	36.179	2.36	204.35	C15H24
13	Cyclohexane, 1-(1,5-dimethylhexyl)-4-(4-methylpentyl)	52.673	0.29	280.5	C20H40	Tetracosanal	60.206	0.38	352.6	C24H48O	4,6,6,7,8,8-HEXAMETHYL-1,3,4,6,7,8-HEXAHYDROCYCLOPENTA[G]ISOCHROMENE	52.325	0.14	258.399	C18H26O	Benzene, (1-pentyloctyl)-	51.473	0.85	260.5	C19H32	Azulene, 1,2,3,4,5,6,7,8-octahydro-1,4-dimethyl-7-(1-methylethenyl)- , [1S-(1.alpha.,4.alpha.,7.alpha.) ]-	36.716	3.34	204.35	C15H24
14	Neophytadiene	53.307	0.68	278.5	C20H38	HENICOSANE	60.4	1.26	296.6	C21H44	Phthalic acid, butyl tetradecyl ester	52.719	0.43	418.6	C26H42O4	2-Pentadecanone, 6,10,14-trimethyl	52.033	6.15	268.5	C18H36O	Alpha.-Humulene	37.716	2.98	204.35	C15H24
15	Oxacyclotricosan-2-one	54.605	1.22	338.6	C22H42O2	1H-Indene, 2-butyl-5-hexyloctahydro-	61.8	20.47	264.5	C19H36	Pentadecanoic acid	52.942	0.17	242.4	C15H30O2	2-Hexadecen-1-ol, 3,7,11,15-tetramethyl-, [R-[R*,R*-(E)]]-	52.679	0.83	296.5	C20H40O	2,6-Octadiene, 1-(1-ethoxyethoxy)-3,7-dimethyl-	38.139	0.3	226.35	C14H26O2
16	Docosanoic acid, methyl ester	55.091	6.52	354.6	C23H46O2	Nonacosane	67.064	6.62	408.8	C29H60	Z-5-Nonadecene	53.148	0.52	266.5	C19H38	2-Hexadecen-1-ol, 3,7,11,15-tetramethyl-, [R-[R*,R*-(E)]]-	53.307	1.19	296.5	C20H40O	Aalpha.-Gurjunene	38.43	0.4	204.35	C15H24
17	Culmorin	55.931	0.11	238.37	C15H26O2	Methyl 2-hydroxy-pentacosanoate	67.419	3.42	412.7	C26H52O3	Tetracosane	53.582	0.08	338.7	C24H50	Eicosane	53.999	0.46	282.5	C20H42	8-ISOPROPYL-1-METHYL-5-METHYLENE-1,6-CYCLODECADIENE	38.791	8.29	204.35	C15H24
18	n-Hexadecanoic acid	56.256	2.21	256.42	C16H32O2	Docosanoic acid, docosyl ester	70.242	4.43	649.2	C44H88O2	Nonadecane	54.005	2.89	268.5	C19H40	Benzenepentanoic acid, .delta.-hydroxy-.beta.-oxo-, methyl ester	54.416	0.76	298.34	C18H18O4	Azulene, 1,2,3,5,6,7,8,8a-octahydro-1,4-dimethyl-7-(1-methylethenyl) -, [1S-(1.alpha.,7.alpha.,8a.beta. )]-	39.551	5.47	204.35	C15H24
19	1-Nonadecene	57.051	1.44	266.5	C19H38						Hexadecanoic acid, methyl ester	54.828	1.2	270.5	C17H34O2	Hexadecanoic acid, methyl ester	54.828	2.32	270.5	C17H34O2	.delta.-Cadinene	40.168	0.41	204.35	C15H24
20	Eicosane	57.297	0.8	282.5	C20H42						Oleyl alcohol, trifluoroacetate	55.599	0.5	364.5	C20H35F3O2	Benzenepropanoic acid, 3,5-bis(1,1-dimethylethyl)-4-hydroxy-, methyl ester	55.051	0.68	292.4	C18H28O3	1,6,10-Dodecatrien-3-ol, 3,7,11-trimethyl-	41.78	0.33	222.37	C15H26O
21	Docosane	58.228	1.22	310.6	C22H46						1,2-Benzenedicarboxylic acid, dibutyl ester	55.914	0.95	278.34	C16H22O4	9,12,15-Octadecatrienoic acid, (Z,Z,Z)-	55.531	1.43	278.4	C18H30O2	Hexadecane	43.163	0.45	226.44	C16H34
22	Eicosane	59.046	0.06	282.5	C20H42						n-Hexadecanoic acid	56.348	18.25	256.42	C16H32O2	Dibutyl phthalate	55.908	0.35	278.34	C16H22O4	Pentadecanal-	43.746	0.27	226.44	C16H34
23	Docosanoic acid	60.371	5.74	340.6	C22H44O2						Tetradecanoic acid, ethyl ester	57.04	1.06	256.42	C16H32O2	n-Hexadecanoic acid	56.377	18.41	256.42	C16H32O2	2-Naphthalenemethanol, 1,2,3,4,4a,5,6,7-octahydro-.alpha.,.alpha.,4a ,8-tetramethyl-, (2R-cis)-	44.86	0.17	222.37	C15H26O
24	Eicosane	60.937	0.68	282.5	C20H42						Eicosane	57.274	1.21	282.5	C20H42	Octadecanoic acid	57.04	1.08	284.5	C18H36O2	7.beta.-(1-hydroxy-1-methylethyl)-4a.beta.-methyl-1a.beta.-decahydro cyclopropa[d]naphthalene	45.826	0.57	222.37	C15H26O
25	5-Methyl-Z-5-docosene	61.212	0.9	322.6	C23H46						Thiosulfuric acid (H2S2O3), S-(2-aminoethyl) ester	58.091	1.01	157.22	C2H7NO3S2	9,12-Octadecadienoic acid (Z,Z)-,methyl ester	60.194	1.14	294.5	C19H34O2	8-Heptadecene	46.135	0.73	238.5	C17H34
26	Docosanoic acid, ethyl ester	62.195	7.27	368.6	C24H48O2						Thiosulfuric acid (H2S2O3), S-(2-aminoethyl) ester	59.429	0.32	157.22	C2H7NO3S2	9-Octadecenoic acid, methyl ester,(E)-	60.394	2.18	296.5	C19H36O2	Heptadecane	46.992	5.33	240.5	C17H36
27	2-Piperidinone, N-[4-bromo-n-butyl]	62.64	3.11	234.13	C9H16BrNO						9,12-Octadecadienoic acid (Z,Z)-,methyl ester	60.194	0.71	294.5	C19H34O2	Phytol	60.852	3	296.5	C20H40O	2,6,10-Dodecatrien-1-ol, 3,7,11-trimethyl-	47.781	1.73	222.37	C15H26O
28	1-Octadecene	63.412	4.9	252.5	C18H36						Heneicosane	60.406	3.57	296.6	C21H44	Methyl stearate	61.195	0.59	298.5	C19H38O2	(5E)-5-OCTADECENE	49.724	0.39	252.5	C18H36
29	9,17-Octadecadienal, (Z)-	64.166	2.05	264.4	C18H32O						PHYTOL ISOMER	60.863	0.45	296.5	C20H40O	(Z)6,(Z)9-Pentadecadien-1-ol	61.875	21.81	224.38	C15H28O	Octadecane	50.57	0.77	254.5	C18H38
30	4-[(1Z)-(N-Hydroxyethanimidoyl)-2-methylpyridazin-3(2H)-one	64.829	1.93	274.5	C20H34						Octadecanoic acid, methyl ester	61.195	0.26	298.5	C19H38O2	Linoelaidic acid	62.2	2.13	280.4	C18H32O2	Pentadecanal-	51.233	0.32	226.4	C15H30O
31	D-Homoandrostane, (5.alpha.,13.alpha.)	65.121	2.08	274.5	C20H34						Oleic Acid	61.823	16.25	282.5	C18H34O2	Octadecanoic acid	62.515	3.79	284.5	C18H36O2	Neophytadiene	51.833	0.18	278.5	C20H38
32	1-Bromo-3-(2-bromoethyl)-nonane	65.658	2.67	314.1	C11H22Br2						Octadecanoic acid	62.486	2.51	284.5	C18H36O2	9-Octadecenamide, (Z)-	62.972	0.36	281.5	C18H35NO	1,13-Tetradecadiene	52.913	0.2	194.36	C14H26
33	1-Octadecene	66.144	3.27	252.5	C18H36						Ethyl henicosanoate	62.864	2.36	310.5	C20H38O2	Vitamin E	66.178	3.6	176.12	C6H8O6	1-Nonadecene	53.187	7.53	266.5	C19H38
34	Eicosane	66.933	4.32	282.5	C20H42						ETHYL (9E)-9-OCTADECENOATE	63.189	0.56	310.5	C20H38O2	Celidoniol, deoxy-	67.081	12.07	408.8	C29H60	Nonadecane	54.13	24.44	268.5	C19H40
35	11-Dodecen-1-ol trifluoroacetate	67.561	1.61	280.33	C14H23F3O2						Octacosane	63.407	2.11	394.8	C28H58	4,8,12,16-Tetramethylheptadecan-4-olide	67.739	2.26	324.5	C21H40O2	Hexadecanoic acid, methyl ester	54.822	0.41	270.5	C17H34O2
36	14-.BETA.-H-PREGNA	68.487	1.06	288.5	C21H36						22-Tricosenoic acid	65.075	0.25	352.6	C23H44O2	Octadecane, 1-(ethenyloxy)-	68.276	1.3	296.5	C20H40O	(9E)-9-ICOSENE	56.439	0.93	280.5	C20H40
37	14-.BETA.-H-PREGNA	69.059	0.89	288.5	C21H36						TRICOSANE	66.258	4.99	324.6	C23H48						Eicosane	57.291	2.88	282.5	C20H42
38	Heptacosane	69.487	8.8	380.7	C27H56						1-Bromo-11-iodoundecane	66.733	4.35	361.1	C11H22BrI						Heneicosane	60.457	9.87	296.6	C21H44
39	Cyclohexane, 1-(1,5-dimethylhexyl)-4-(4-methylpentyl)	70.282	0.74	280.5	C20H40						DL-Xylitol, cyclic 1,4:2,3-bis(ethylboronate)	67.739	1.5	238.05	C11H15BO5						1-Octadecene	66.018	0.5	252.5	C18H36
40	2,6,10,14-Tetramethyl-7-(3-methylpent-4-enylidene) pentadecane	70.682	0.5	348.6	C25H48						9-Octadecenamide, (Z)-	68.207	2.63	281.5	C18H35NO						TRICOSANE	66.27	1.83	324.6	C23H48
