# Supplementary material for: Investigating the efficacy of bioactive compounds from selected plant extracts against Gibberella fujikuroi species complex associated with damping off disease in sweet corn
Source: Sci Rep. 2025 Jul 1;15:21712. doi: 10.1038/s41598-025-05979-x (PMC12218985; doi:10.1038/s41598-025-05979-x)
Supplement: Supplementary file 4 — Supplementary Material 4 [file 41598_2025_5979_MOESM4_ESM.xlsx]

## Sheet: Table S3
Table S3: Molecular docking and dynamic parameters between pytoconstituents (ligands) of the three selected plant extracts and three fungal enzymes (targets).
Ref.	Eruca vesicaria L. Cav.													Oxalis pes-caprae L.													Ducrosia ismaelis Asch.
	Name of the ligand	GH10 xylanase (3U7B)				Plant-type chitinase inhibitors (4TXE)				Sterol 14-alpha Demethylase (5FRB)				Name of the ligand	GH10 xylanase (3U7B)				Plant-type chitinase inhibitors (4TXE)				Sterol 14-alpha Demethylase (5FRB)				Name of the ligand	GH10 xylanase (3U7B)				Plant-type chitinase inhibitors (4TXE)				Sterol 14-alpha Demethylase (5FRB)
		Binding Free Energy (kcal/mol)	Inhibition constant pKi (µM)	Ligand Efficiency (kcal/mol/non-H atom)	Torsional Energy	Binding Free Energy (kcal/mol)	Inhibition constant pKi (µM)	Ligand Efficiency (kcal/mol/non-H atom)	Torsional Energy	Binding Free Energy (kcal/mol)	Inhibition constant pKi (µM)	Ligand Efficiency (kcal/mol/non-H atom)	Torsional Energy		Binding Free Energy (kcal/mol)	Inhibition constant pKi (µM)	Ligand Efficiency (kcal/mol/non-H atom)	Torsional Energy	Binding Free Energy (kcal/mol)	Inhibition constant pKi (µM)	Ligand Efficiency (kcal/mol/non-H atom)	Torsional Energy	Binding Free Energy (kcal/mol)	Inhibition constant pKi (µM)	Ligand Efficiency (kcal/mol/non-H atom)	Torsional Energy		Binding Free Energy (kcal/mol)	Inhibition constant pKi (µM)	Ligand Efficiency (kcal/mol/non-H atom)	Torsional Energy	Binding Free Energy (kcal/mol)	Inhibition constant pKi (µM)	Ligand Efficiency (kcal/mol/non-H atom)	Torsional Energy	Binding Free Energy (kcal/mol)	Inhibition constant pKi (µM)	Ligand Efficiency (kcal/mol/non-H atom)	Torsional Energy
1	Acetic acid, propyl ester	-3.7	2.71	0.5286	0.9339	-4.6	3.37	0.6571	0.9339	-3.9	2.86	0.5571	0.9339	4-(2,6,6-Trimethylcyclohexa-1,3-dienyl)but-3-en-2-one	-6.3	4.62	0.45	0.6226	-6	4.4	0.4286	0.6226	-7.3	5.35	0.5214	0.6226	Beta-Myrcene	-5.4	3.96	0.54	1.2452	-5.4	3.96	0.54	1.2452	-5.4	3.96	0.54	1.2452
2	Acetic acid, 2-methylpropyl ester	-4.2	3.08	0.525	0.9339	-4.4	3.23	0.55	0.9339	-4.2	3.08	0.525	0.9339	Dihydroactinidiolide	-6.3	4.62	0.4846	0	-4.9	3.59	0.3769	0	-6.8	4.99	0.5231	0	Gamma-Terpinene	-5.5	4.03	0.55	0.3113	-5.1	3.74	0.51	0.3113	-6.4	4.69	0.64	0.3113
3	Acetic acid, butyl ester	-4	2.93	0.5	1.2452	-4.8	3.52	0.6	1.2452	-4.3	3.15	0.5375	1.2452	Dodecanoic acid	-5.2	3.81	0.3714	3.4243	-5.4	3.96	0.3857	3.4243	-5.5	4.03	0.3929	3.4243	Linalool	-5.8	4.25	0.5273	1.5565	-6.1	4.47	0.5545	1.5565	-5.7	4.18	0.5182	1.5565
4	Docosane	-5.5	2.93	0.25	5.9147	-4.7	3.45	0.2136	5.9147	-6.2	4.55	0.2818	5.9147	Benzene, (1-butylheptyl)- (CAS)	-6.2	4.55	0.3647	2.8017	-5.7	4.18	0.3353	2.8017	-6.9	5.06	0.4059	2.8017	(2S,4R)-4-Methyl-2-(2-methylprop-1-en-1-yl)tetrahydro-2H-pyran	-5.6	4.11	0.5091	0.3113	-4.8	3.52	0.4364	0.3113	-6	4.4	0.5455	0.3113
5	Tetracosane	-4.7	2.93	0.1958	6.5373	-4.9	3.59	0.2042	6.5373	-6.4	4.69	0.2667	6.5373	Benzene, (1-propyloctyl)-	-6.4	4.69	0.3765	2.8017	-5.7	4.18	0.3353	2.8017	-6.8	4.99	0.4	2.8017	Citronellol	-5.5	4.03	0.5	1.8678	-5	3.67	0.4545	1.8678	-5.4	3.96	0.4909	1.8678
6	Pentadecane	-5	2.93	0.3333	3.7356	-5.4	3.96	0.36	3.7356	-5.2	3.81	0.3467	3.7356	(1-ETHYLNONYL)BENZENE	-6.4	4.69	0.3765	2.8017	-6	4.4	0.3529	2.8017	-6.6	4.84	0.3882	2.8017	Geraniol	-5.6	4.11	0.5091	1.5565	-5.4	3.96	0.4909	1.5565	-5.8	4.25	0.5273	1.5565
7	1,2,3-Propanetricarboxylic acid, 2-hydroxy-, triethyl ester	-6	2.93	0.3158	3.7356	-5.6	4.11	0.2947	3.7356	-5.7	4.18	0.3	3.7356	Benzene, (1-methyldecyl)- (CAS)	-6.4	4.69	0.3765	2.8017	-5.9	4.33	0.3471	2.8017	-6.4	4.69	0.3765	2.8017	2,6-Octadienal, 3,7-dimethyl-, (E)	-5.6	4.11	0.5091	1.2452	-5.5	4.03	0.5	1.2452	-5.4	3.96	0.4909	1.2452
8	1,2,3-Propanetricarboxylic acid, 2-hydroxy-, triethyl ester	-5.9	2.93	0.3105	3.7356	-5.1	3.74	0.2684	3.7356	-5.8	4.25	0.3053	3.7356	(1-PENTYLHEPTYL)BENZENE	-6.3	4.62	0.35	3.113	-5.9	4.33	0.3278	3.113	-6.3	4.62	0.35	3.113	2,6-Octadiene, 2,6-dimethyl-	-5.7	4.18	0.57	0.9339	-6.2	4.55	0.62	0.9339	-5.8	4.25	0.58	0.9339
9	Heptadecane	-5.2	2.93	0.3059	4.3582	-5.7	4.18	0.3353	4.3582	-5.4	3.96	0.3176	4.3582	Benzene, (1-butyloctyl)-	-6.4	4.69	0.3556	3.113	-6.3	4.62	0.35	3.113	-6.8	4.99	0.3778	3.113	(2Z)-3,7-DIMETHYL-2,6-OCTADIENYL ACETATE	-6	4.4	0.4286	1.8678	-5.1	3.74	0.3643	1.8678	-6	4.4	0.4286	1.8678
10	n-Tetracosanol-1	-5.5	2.93	0.22	7.1599	-4.2	3.08	0.168	7.1599	-5.6	4.11	0.224	7.1599	Benzene, (1-propylnonyl)- (CAS)	-6	4.4	0.3333	3.113	-6	4.4	0.3333	3.113	-6.6	4.84	0.3667	3.113	Geranyl acetate	-6	4.4	0.4286	1.8678	-5.7	4.18	0.4071	1.8678	-6.2	4.55	0.4429	1.8678
11	1-eicosanol	-5.9	2.93	0.281	5.9147	-5.6	4.11	0.2667	5.9147	-5.8	4.25	0.2762	5.9147	Tetradecanoic acid	-5.7	4.18	0.3563	4.0469	-5.5	4.03	0.3438	4.0469	-5.7	4.18	0.3563	4.0469	Methyleugenol	-5.6	4.11	0.4308	1.2452	-5.9	4.33	0.4538	1.2452	-6.1	4.47	0.4692	1.2452
12	Neophytadiene	-5.8	2.93	0.29	4.0469	-6	4.4	0.3	4.0469	-6.6	4.84	0.33	4.0469	Benzene, (1-methylundecyl)-	-6.3	4.62	0.35	3.113	-6.3	4.62	0.35	3.113	-6.8	4.99	0.3778	3.113	Caryophyllene	-5.7	4.18	0.4385	1.2452	-5.9	4.33	0.4538	1.2452	-6	4.4	0.4615	1.2452
13	Cyclohexane, 1-(1,5-dimethylhexyl)-4-(4-methylpentyl)	-7.1	2.93	0.355	2.8017	-7.3	5.35	0.365	2.8017	-7.2	5.28	0.36	2.8017	Benzene, (1-pentyloctyl)-	-6.2	4.55	0.3263	3.4243	-6.4	4.69	0.3368	3.4243	-7.3	5.35	0.3842	3.4243	Azulene, 1,2,3,4,5,6,7,8-octahydro-1,4-dimethyl-7-(1-methylethenyl)- , [1S-(1.alpha.,4.alpha.,7.alpha.) ]-	-6.7	4.91	0.4467	0.3113	-5.8	4.25	0.3867	0.3113	-8.1	5.94	0.54	0.3113
14	Neophytadiene	-5.5	2.93	0.275	4.0469	-4.9	3.59	0.245	4.0469	-6.8	4.99	0.34	4.0469	2-Pentadecanone, 6,10,14-trimethyl	-6.3	4.62	0.3316	3.7356	-5.8	4.25	0.3053	3.7356	-6.8	4.99	0.3579	3.7356	Alpha.-Humulene	-6.9	5.06	0.46	0	-5.7	4.18	0.38	0	-8.5	6.23	0.5667	0
15	Oxacyclotricosan-2-one	-8.8	2.93	0.3667	0	-7	5.13	0.2917	0	-9.9	7.26	0.4125	0	2-Hexadecen-1-ol, 3,7,11,15-tetramethyl-, [R-[R*,R*-(E)]]-	-6	4.4	0.2857	4.3582	-5.1	3.74	0.2429	4.3582	-7.1	5.21	0.3381	4.3582	2,6-Octadiene, 1-(1-ethoxyethoxy)-3,7-dimethyl-	-6	4.4	0.375	2.4904	-6.1	4.47	0.3812	2.4904	-6.4	4.69	0.4	2.4904
16	Docosanoic acid, methyl ester	-5.3	2.93	0.212	6.5373	-4.5	3.3	0.18	6.5373	-5.6	4.11	0.224	6.5373	2-Hexadecen-1-ol, 3,7,11,15-tetramethyl-, [R-[R*,R*-(E)]]-	-6.5	4.77	0.3095	4.3582	-5.9	4.33	0.281	4.3582	-7.1	5.21	0.3381	4.3582	Alpha.-Gurjunene	-7.1	5.21	0.4733	0	-5.8	4.25	0.3867	0	-8.7	6.38	0.58	0
17	Culmorin	-7.6	2.93	0.4471	0.6226	-5.8	4.25	0.3412	0.6226	-7.7	5.65	0.4529	0.6226	Eicosane	-5	3.67	0.25	5.2921	-5.6	4.11	0.28	5.2921	-5.3	3.89	0.265	5.2921	8-ISOPROPYL-1-METHYL-5-METHYLENE-1,6-CYCLODECADIENE	-6.4	4.69	0.4267	0.3113	-5.2	3.81	0.3467	0.3113	-8.2	6.01	0.5467	0.3113
18	n-Hexadecanoic acid	-5.5	2.93	0.3056	4.6695	-5.9	4.33	0.3278	4.6695	-6	4.4	0.3333	4.6695	Benzenepentanoic acid, .delta.-hydroxy-.beta.-oxo-, methyl ester	-7.2	5.28	0.3273	2.1791	-6.3	4.62	0.2864	2.1791	-8.4	6.16	0.3818	2.1791	Azulene, 1,2,3,5,6,7,8,8a-octahydro-1,4-dimethyl-7-(1-methylethenyl) -, [1S-(1.alpha.,7.alpha.,8a.beta. )]-	-7	5.13	0.4667	0.3113	-5.8	4.25	0.3867	0.3113	-7.9	5.79	0.5267	0.3113
19	1-Nonadecene	-4.9	2.93	0.2579	4.9808	-5.3	3.89	0.2789	4.9808	-5.4	3.96	0.2842	4.9808	Hexadecanoic acid, methyl ester	-5.7	4.18	0.3	4.6695	-4.9	3.59	0.2579	4.6695	-5.8	4.25	0.3053	4.6695	.delta.-Cadinene	-6.7	4.91	0.4467	0.3113	-5.6	4.11	0.3733	0.3113	-8	5.87	0.5333	0.3113
20	Eicosane	-5	2.93	0.25	5.2921	-4.9	3.59	0.245	5.2921	-6.1	4.47	0.305	5.2921	Benzenepropanoic acid, 3,5-bis(1,1-dimethylethyl)-4-hydroxy-, methyl ester	-6.9	5.06	0.3286	2.1791	-6.6	4.84	0.3143	2.1791	-8.4	6.16	0.4	2.1791	1,6,10-Dodecatrien-3-ol, 3,7,11-trimethyl-	-6.2	4.55	0.3875	2.4904	-5.7	4.18	0.3563	2.4904	-6.6	4.84	0.4125	2.4904
21	Docosane	-4.9	2.93	0.2227	5.9147	-4.8	3.52	0.2182	5.9147	-6	4.4	0.2727	5.9147	9,12,15-Octadecatrienoic acid, (Z,Z,Z)-	-6.4	4.69	0.32	4.3582	-6.3	4.62	0.315	4.3582	-6.6	4.84	0.33	4.3582	Hexadecane	-5	3.67	0.3125	4.0469	-5.5	4.03	0.3438	4.0469	-5.5	4.03	0.3438	4.0469
22	Eicosane	-5.2	2.93	0.26	5.2921	-5.2	3.81	0.26	5.2921	-5.9	4.33	0.295	5.2921	Dibutyl phthalate	-6.6	4.84	0.33	3.113	-5.5	4.03	0.275	3.113	-7	5.13	0.35	3.113	Pentadecanal-	-5.3	3.89	0.3312	4.0469	-5.4	3.96	0.3375	4.0469	-5.2	3.81	0.325	4.0469
23	Docosanoic acid	-5.4	2.93	0.225	6.5373	-5.2	3.81	0.2167	6.5373	-5.4	3.96	0.225	6.5373	n-Hexadecanoic acid	-5.6	4.11	0.3111	4.6695	-4.6	3.37	0.2556	4.6695	-5.3	3.89	0.2944	4.6695	2-Naphthalenemethanol, 1,2,3,4,4a,5,6,7-octahydro-.alpha.,.alpha.,4a ,8-tetramethyl-, (2R-cis)-	-7.3	5.35	0.4562	0.6226	-6.1	4.47	0.3812	0.6226	-8.3	6.09	0.5188	0.6226
24	Eicosane	-5.1	2.93	0.255	5.2921	-5.1	3.74	0.255	5.2921	-6.1	4.47	0.305	5.2921	Octadecanoic acid	-5.7	4.18	0.285	5.2921	-4.5	3.3	0.225	5.2921	-5.9	4.33	0.295	5.2921	7.beta.-(1-hydroxy-1-methylethyl)-4a.beta.-methyl-1a.beta.-decahydro cyclopropa[d]naphthalene	-7.5	5.5	0.4688	0.3113	-6.4	4.69	0.4	0.3113	-8.5	6.23	0.5312	0.3113
25	5-Methyl-Z-5-docosene	-5.2	2.93	0.2261	5.6034	-4.6	3.37	0.2	5.6034	-7	5.13	0.3043	5.6034	9,12-Octadecadienoic acid (Z,Z)-,methyl ester	-5.9	4.33	0.281	4.6695	-4.4	3.23	0.2095	4.6695	-6.1	4.47	0.2905	4.6695	8-Heptadecene	-5.4	3.96	0.3176	4.0469	-5.6	4.11	0.3294	4.0469	-5.9	4.33	0.3471	4.0469
26	Docosanoic acid, ethyl ester	-5	2.93	0.1923	6.8486	-3.8	2.79	0.1462	6.8486	-6.5	4.77	0.25	6.8486	9-Octadecenoic acid, methyl ester,(E)-	-5.5	4.03	0.2619	4.9808	-5.5	4.03	0.2619	4.9808	-6.1	4.47	0.2905	4.9808	Heptadecane	-5.4	3.96	0.3176	4.3582	-4.8	3.52	0.2824	4.3582	-5.5	4.03	0.3235	4.3582
27	2-Piperidinone, N-[4-bromo-n-butyl]	-5.2	2.93	0.4333	1.2452	-4.6	3.37	0.3833	1.2452	-5.7	4.18	0.475	1.2452	Phytol	-6.2	4.55	0.2952	4.3582	-5.2	3.81	0.2476	4.3582	-7	5.13	0.3333	4.3582	2,6,10-Dodecatrien-1-ol, 3,7,11-trimethyl-	-6.8	4.99	0.425	2.4904	-5.4	3.96	0.3375	2.4904	-6.7	4.91	0.4188	2.4904
28	1-Octadecene	-5.3	2.93	0.2944	4.6695	-3.7	2.71	0.2056	4.6695	-5.3	3.89	0.2944	4.6695	Methyl stearate	-5.9	4.33	0.281	5.2921	-4.4	3.23	0.2095	5.2921	-6	4.4	0.2857	5.2921	(5E)-5-OCTADECENE	-6.1	4.47	0.2905	4.3582	-6.2	4.55	0.2952	4.3582	-6.6	4.84	0.3143	4.3582
29	9,17-Octadecadienal, (Z)-	-5.8	2.93	0.3053	4.6695	-5.4	3.96	0.2842	4.6695	-6.2	4.55	0.3263	4.6695	(Z)6,(Z)9-Pentadecadien-1-ol	-5.9	4.33	0.3688	3.7356	-5.2	3.81	0.325	3.7356	-5.8	4.25	0.3625	3.7356	Octadecane	-5.2	3.81	0.2889	4.6695	-5.1	3.74	0.2833	4.6695	-5.4	3.96	0.3	4.6695
30	4-[(1Z)-(N-Hydroxyethanimidoyl)-2-methylpyridazin-3(2H)-one	-5.4	2.93	0.45	0.6226	-4.9	3.59	0.4083	0.6226	-6	4.4	0.5	0.6226	Linoelaidic acid	-5.9	4.33	0.295	4.6695	-5.8	4.25	0.29	4.6695	-6.4	4.69	0.32	4.6695	Pentadecanal-	-5.3	3.89	0.3312	4.0469	-5.9	4.33	0.3688	4.0469	-5.2	3.81	0.325	4.0469
31	D-Homoandrostane, (5.alpha.,13.alpha.)	-9.7	2.93	0.485	0	-7.3	5.35	0.365	0	-9.3	6.82	0.465	0	Octadecanoic acid	-5.9	4.33	0.295	5.2921	-4.4	3.23	0.22	5.2921	-5.7	4.18	0.285	5.2921	Neophytadiene	-5.9	4.33	0.295	4.0469	-5.8	4.25	0.29	4.0469	-6.4	4.69	0.32	4.0469
32	1-Bromo-3-(2-bromoethyl)-nonane	-4.6	2.93	0.3538	2.8017	-4.9	3.59	0.3769	2.8017	-5.4	3.96	0.4154	2.8017	9-Octadecenamide, (Z)-	-5.7	4.18	0.285	4.6695	-5.9	4.33	0.295	4.6695	-6.1	4.47	0.305	4.6695	1,13-Tetradecadiene	-5	3.67	0.3571	3.4243	-5.3	3.89	0.3786	3.4243	-5.2	3.81	0.3714	3.4243
33	1-Octadecene	-5	2.93	0.2778	4.6695	-5.8	4.25	0.3222	4.6695	-5.6	4.11	0.3111	4.6695	Vitamin E	-7.5	5.5	0.2419	4.0469	-5.7	4.18	0.1839	4.0469	-9.2	6.75	0.2968	4.0469	1-Nonadecene	-5	3.67	0.2632	4.9808	-5.2	3.81	0.2737	4.9808	-5.6	4.11	0.2947	4.9808
34	Eicosane	-5.3	2.93	0.265	5.2921	-5	3.67	0.25	5.2921	-6.3	4.62	0.315	5.2921	Celidoniol, deoxy-	-5.1	3.74	0.1759	8.0938	-3.8	2.79	0.131	8.0938	-5.9	4.33	0.2034	8.0938	Nonadecane	-5.1	3.74	0.2684	4.9808	-4.8	3.52	0.2526	4.9808	-5.4	3.96	0.2842	4.9808
35	11-Dodecen-1-ol trifluoroacetate	-5.8	2.93	0.3053	4.0469	-5.7	4.18	0.3	4.0469	-5.8	4.25	0.3053	4.0469	4,8,12,16-Tetramethylheptadecan-4-olide	-6.2	4.55	0.2696	3.7356	-6.5	4.77	0.2826	3.7356	-7.3	5.35	0.3174	3.7356	Hexadecanoic acid, methyl ester	-5.3	3.89	0.2789	4.6695	-4.8	3.52	0.2526	4.6695	-6.1	4.47	0.3211	4.6695
36	14-.BETA.-H-PREGNA	-9	2.93	0.4286	0.3113	-6.4	4.69	0.3048	0.3113	-8.1	5.94	0.3857	0.3113	Octadecane, 1-(ethenyloxy)-	-5	3.67	0.2381	5.6034	-4.7	3.45	0.2238	5.6034	-5.8	4.25	0.2762	5.6034	(9E)-9-ICOSENE	-5.7	4.18	0.285	4.9808	-4.7	3.45	0.235	4.9808	-6.5	4.77	0.325	4.9808
37	14-.BETA.-H-PREGNA	-9	2.93	0.4286	0.3113	-6.8	4.99	0.3238	0.3113	-9.6	7.04	0.4571	0.3113														Eicosane	-4.9	3.59	0.245	5.2921	-5.5	4.03	0.275	5.2921	-5.9	4.33	0.295	5.2921
38	Heptacosane	-5	2.93	0.1852	7.4712	-5	3.67	0.1852	7.4712	-6.5	4.77	0.2407	7.4712														Heneicosane	-5	3.67	0.2381	5.6034	-5.5	4.03	0.2619	5.6034	-6.4	4.69	0.3048	5.6034
39	Cyclohexane, 1-(1,5-dimethylhexyl)-4-(4-methylpentyl)	-5	2.93	0.2545	4.4353	-5	3.34	0.1862	0.9708	-5.4	3.78	0.245	4.3922														1-Octadecene	-5.4	3.96	0.3	4.6695	-5.4	3.96	0.3	4.6695	-5.5	4.03	0.3056	4.6695
40	2,6,10,14-Tetramethyl-7-(3-methylpent-4-enylidene) pentadecane	-6.5	2.93	0.26	4.6695	-6.5	4.77	0.26	4.6695	-7.6	5.57	0.304	4.6695														TRICOSANE	-5	3.67	0.2174	6.226	-5.2	3.81	0.2261	6.226	-5.6	4.11	0.2435	6.226
