# Supplementary material for: Investigating the efficacy of bioactive compounds from selected plant extracts against Gibberella fujikuroi species complex associated with damping off disease in sweet corn
Source: Sci Rep. 2025 Jul 1;15:21712. doi: 10.1038/s41598-025-05979-x (PMC12218985; doi:10.1038/s41598-025-05979-x)
Supplement: Supplementary file 5 — Supplementary Material 5 [file 41598_2025_5979_MOESM5_ESM.xlsx]

## Sheet: Table S4
Table S4: Details of the collected five plant species used for phytochemical analysis.
Ref.	Local name	Common name	Scientific name	Family	World Flora Online ID (WFO)	Collection site	Description of collection site	Coordinates
1	Alkhardal albari	Arugula	Eruca vesicaria L. Cav.	Brassicaceae	wfo-0000677413	Anbar, Ramadi, College of Agriculture	Roadside	33.4366° N, 43.2683° E
2	Grayna	African mustard	Strigosella africana L. Botsch.	Brassicaceae	wfo-0000432092	Anbar, Ramadi, University campus	Marginal land	33.3999° N, 43.2641° E
3	Rughaila	White goosefoot	Chenopodium album L.	Amaranthaceae	wfo-0000600897	Anbar, Ramadi, College of Agriculture	Marginal land	33.4366° N, 43.2683° E
4	Hashishat albustan	Bermuda buttercup	Oxalis pes-caprae L.	Oxalidaceae	wfo-0000386852	Anbar, Ramadi, University campus	Marginal land	33.3999° N, 43.2641° E
5	Haza ismaili	Ducrosia	Ducrosia ismaelis Asch.	Apiaceae	wfo-0000657626	Anbar, Haditha	Orchard	34.1252° N, 42.3742° E
